# Supplementary material for: Significant Therapeutic Effects of Adult Human Neural Stem Cells for Spinal Cord Injury Are Mediated by Monocyte Chemoattractant Protein-1 (MCP-1)
Source: Int J Mol Sci. 2022 Apr 12;23(8):4267. doi: 10.3390/ijms23084267 (PMC9029183; doi:10.3390/ijms23084267)
Supplement: Supplementary file 1 [file ijms-23-04267-s001.zip]

Archive with 1 entries (1 files):
- ijms-1621991-supplementary.pdf
